# Supplementary material for: Risk Prevention and Quality Control in Camel Milk Collection: Insights from Field Research
Source: Foods. 2025 Mar 21;14(7):1090. doi: 10.3390/foods14071090 (PMC11988837; doi:10.3390/foods14071090)
Supplement: Supplementary file 1 [file foods-14-01090-s001.zip]

Archive with 1 entries (1 files):
- foods-3508004-supplementary.pdf
